# Supplementary material for: Comparative Analysis of Brain Coping Mechanisms in Small Left-Hemisphere Lesions: Incidental vs. Symptomatic Gliomas
Source: Brain Sci. 2024 Aug 30;14(9):887. doi: 10.3390/brainsci14090887 (PMC11429952; doi:10.3390/brainsci14090887)
Supplement: Supplementary file 1 [file brainsci-14-00887-s001.zip]

Archive with 1 entries (1 files):
- brainsci-3170280-supplementary.pdf
